# Supplementary material for: Allelic Discrimination of Vitamin D Receptor Polymorphisms and Risk of Type 2 Diabetes Mellitus: A Case-Controlled Study
Source: Healthcare (Basel). 2023 Feb 7;11(4):485. doi: 10.3390/healthcare11040485 (PMC9956945; doi:10.3390/healthcare11040485)
Supplement: Supplementary file 1 [file healthcare-11-00485-s001.zip]

Archive with 1 entries (1 files):
- Supplementatry.pdf
